# Supplementary material for: Comparison of bone mineral density of runners with inactive males: A cross-sectional 4HAIE study
Source: PLoS One. 2024 Aug 9;19(8):e0306715. doi: 10.1371/journal.pone.0306715 (PMC11315333; doi:10.1371/journal.pone.0306715)
Supplement: S1 File — (ZIP) [file pone.0306715.s001.zip]

Archive with 2 entries (2 files):
- KrajcigrFigure2.tiff
- S1_File_BMD_Mileage_Threshold.docx
